# Supplementary material for: Regulation of Alternative Splicing of Lipid Metabolism Genes in Sepsis-Induced Liver Damage by RNA-Binding Proteins
Source: Inflammation. 2024 May 9;47(6):1952–68. doi: 10.1007/s10753-024-02017-2 (PMC11607010; doi:10.1007/s10753-024-02017-2)
Supplement: Supplementary file 1 — Supplementary file1 (ZIP 38655 KB) [file 10753_2024_2017_MOESM1_ESM.zip]

Archive with 16 entries (16 files):
- Figure1.tif
- Figure10.jpg
- Figure2.jpg
- Figure3.jpg
- Figure4.tif
- Figure5.jpg
- Figure6.jpg
- Figure7.jpg
- Figure8.jpg
- Figure9.jpg
- Sup1_Known_AS_in_genome.zip
- Sup2_AS_results.zip
- Sup3_RASE_results.zip
- Sup4_RASG_DEG_overlap.zip
- Sup5_AS_GO.zip
- Sup6_AS_KEGG.zip
